# Supplementary material for: DrosoPHILA: A Partnership between Scientists and Teachers That Begins in the Lab and Continues into City Schools
Source: eNeuro. 2023 Feb 13;10(2):ENEURO.0263-22.2022. doi: 10.1523/ENEURO.0263-22.2022 (PMC9927510; doi:10.1523/ENEURO.0263-22.2022)
Supplement: Extended Data 1 — Lesson plans for Flies on Ice. Download Extended Data 1, ZIP file. [file enu-eN-NWR-0263-22-s04.zip]

Archive with 2 entries (2 files):
- Extended data 2.pdf
- __MACOSX/._Extended data 2.pdf
